# Supplementary material for: The Chemical Constituents of Diaphragma Juglandis Fructus and Their Inhibitory Effect on α-Glucosidase Activity
Source: Molecules. 2022 May 10;27(10):3045. doi: 10.3390/molecules27103045 (PMC9143591; doi:10.3390/molecules27103045)
Supplement: Supplementary file 1 [file molecules-27-03045-s001.zip]

Archive with 1 entries (1 files):
- molecules-1686623-supplementary.pdf
